# Supplementary material for: Lethality of SARS-CoV-2 infection in K18 human angiotensin-converting enzyme 2 transgenic mice
Source: Nat Commun. 2020 Nov 30;11:6122. doi: 10.1038/s41467-020-19891-7 (PMC7705712; doi:10.1038/s41467-020-19891-7)
Supplement: Supplementary file 4 — Source Data [file 41467_2020_19891_MOESM4_ESM.xlsx]

## Sheet: Figure1
Panel A
	Days	K18 hACE2-SARS-CoV-2													K18 hACE2-Mock						C57BL/6-SARS-CoV2								C57BL/6-Mock
	0 DPI	100	100	100	100	100	100	100	100	100	100	100	100	100	100	100	100	100	100	100	100	100	100	100	100	100	100	100	100	100	100	100	100	100
	1 DPI	99.6016	98.3607	95.8802	90.566	100	99.5146	100.592	98.5222	101.765	101.705	98.4252	100	100	99.1936	102.362	100	100.483	102.041	101.604	97.6191	101.905	98.1395	101.878	103.797	100.637	103.141	104.142	100.41	100.901	101.255	98.6395	103.049	103.55
	2 DPI	97.6096	99.4536	89.1386	94.3396	99.537	99.5146	100.592	94.5813	100	101.136	98.8189	98.3871	96.9828	100.806	103.937	99.5935	101.449	104.592	101.604	96.0318	102.381	99.5349	104.695	102.532	100	101.047	103.55	101.639	102.252	102.092	99.3197	103.659	104.142
	3 DPI	98.4064	98.3607	88.3895	86.7925	93.5185	91.7476	96.4497	89.6552	94.7059	103.409	89.3701	95.5645	91.3793	102.419	104.724	101.626	103.382	105.612	103.209	98.0159	102.857	97.6744	98.5915	103.797	101.911	102.618	103.55	102.049	101.802	102.929	102.041	106.098	104.734
	4 DPI	94.4223	87.4317	84.6442	80	82.4074	83.0097	84.6154	80.7882	85.8824	97.7273	75.9843	85.0806	87.069	103.629	107.087	103.252	103.382	107.143	104.813	97.2222	103.809	99.5349	100.939	106.329	102.548	101.571	103.55	102.459	103.604	104.603	104.762	106.707	107.101
	5 DPI	88.4462	81.9672	79.0262	75.4717	80.0926	76.2136	79.2899	78.8177	80	92.6136	76.378	83.4677	78.8793	105.645	109.843	104.472	105.314	109.184	106.952	98.8095	109.524	101.861	107.042	113.924	105.733	103.665	98.8166	103.279	104.955	106.276	104.762	109.146	109.468
	6 DPI									77.0588	78.9773	75.1969	79.8387	76.7241	104.436	111.811	106.098	104.831	107.653	108.021	98.4127	105.714	101.395	107.042	107.595	108.28	104.189	104.142	104.098	107.207	106.276	108.163	108.537	110.059
	7 DPI														102.419	109.843	104.472	101.932	107.143	107.487	99.2064	107.143	100.93	107.042	105.063	105.096	103.141	102.959	102.049	103.153	105.439	108.844	108.537	112.426
	8 PDI														103.226	108.661	104.878	102.899	108.163	108.556	100	108.095	99.0698	106.573	104.43	104.459	102.094	103.55	100.82	103.153	105.021	110.204	108.537	112.426
	9 DPI														102.419	107.874	103.252	103.382	107.653	109.091	101.191	109.048	101.395	106.103	105.063	105.733	103.141	107.101	100.82	102.703	105.858	110.884	109.146	113.018
	10 DPI														104.032	107.48	104.065	102.899	107.143	109.626	103.968	113.333	99.5349	107.042	112.658	106.369	106.283	111.243	101.639	103.604	105.021	111.565	109.756	113.018
	11 DPI														103.226	106.693	105.691	104.348	108.674	111.23	101.191	111.429	105.116	107.981	111.392	108.917	102.618	105.325	102.049	104.054	105.439	114.286	110.976	113.018
	12 DPI														104.839	107.087	106.098	105.314	109.184	110.695	101.587	112.857	104.186	110.798	110.127	110.828	102.094	104.142	101.23	104.054	106.276	114.966	110.976	112.426
	13 DPI														105.645	107.48	106.098	105.797	109.694	112.299	97.2222	107.619	102.326	108.92	108.861	108.28	102.618	107.101	103.279	104.504	105.858	115.646	111.585	113.609
	14 DPI														106.048	107.874	106.911	107.246	110.714	113.904	101.587	110.476	103.721	110.329	107.595	105.733	103.665	108.284	103.279	115.315	105.858	117.687	113.415	108.284
Panel C
			K18 hACE2-SARS-CoV-2														C57BL/6-SARS-CoV2
	2 DPI		300	1000	350	250	300	800	500	1800	2600	400	400	900	1600	2600	0	0	0	0	0	0	0	0
	4 DPI		0	0	0	100	0	0	0	100	400	0	200	0	300	700	0	0	0	0	0	0	0	0
	6 DPI		300	500	1000	1800	200	600
Panel D
			K18 hACE2-SARS-CoV-2														C57BL/6-SARS-CoV2
	2 DPI		4000	20000	40000	3000	0	3500	2500	20000	120000	120000	210000	6200	55000	490000	0	0	0	0	0	0	0	0
	4 DPI		0	950	7000	750	400	0	0	0	2000	700	8000	600	500	1500	0	0	0	0	0	0	0	0
	6 DPI		700	300	200	0	500	300
Panel E
			K18 hACE2-SARS-CoV-2														C57BL/6-SARS-CoV2
	2 DPI		0	0	0	0	0	0	0	0	200	300	0	0	0	300	0	0	0	0	0	0	0	0
	4 DPI		0	200	0	1150	0	9000	0	850	80000	200000	650000	2400000	600000	900000	0	0	0	0	0	0	0	0
	6 DPI		5300000	3800000	11200000	7300000	14200000	8000000

## Sheet: Figure 2
Panel A	MIP-2 / CXCL2
		BL/6 WT								hACE2
	Mock	4	3.6							3.2	5.3
	2 DPI	2.4	2.4	1.6	4	1.6	4	5.7	1.6	18.7	40.9	18.7	0.9	4	20.6	16.8	22.6
	4 DPI	0.9	1.6	4	2.4	2.8	3.2	5.7	3.2	4.9	6.6	10.2	7.5	5.7	5.7	12	4
	MCP-1 / CCL2
		BL/6 WT								hACE2
	Mock	8.4	11.2							37.9	34
	2 DPI	33.2	15.1	2.4	13.9	2.4	10.3	27.5	6.5	1603.3	2310.4	799.7	35.6	39.5	1205.4	862.5	1458.5
	4 DPI	10.5	8.4	8.4	2.4	15.7	18.5	5.9	14	469.1	1056.7	671.2	268.1	305	203.6	987.8	237
	MIP-1α / CCL3
		BL/6 WT								hACE2
	Mock	1.4	1.5							3.2	2.8
	2 DPI	3	1.2	3.6	3	1.3	2.6	3.4	3	440	690.1	168.8	9.5	13.3	371.3	262.1	396.6
	4 DPI	0.5	1.7	2.8	2.1	2	1.4	1.1	1.1	66.1	195.7	107.8	43.1	47.1	32.7	127.2	33.2
	MIP-1β / CCL4
		BL/6 WT								hACE2
	Mock	35.7	55.8							64.4	46.4
	2 DPI	35.7	22.9	35.7	35.7	35.7	55.8	35.7	35.7	320.6	606.4	177.3	55.8	113.3	389.5	200.3	281.2
	4 DPI	22.9	29.7	35.7	22.9	35.7	35.7	22.9	29.7	266.2	325.8	141.9	64.4	200.3	119.3	195.8	141.9
	RANTES / CCL5
		BL/6 WT								hACE2
	Mock	130.3	137.4							321.7	299.1
	2 DPI	369.7	100	154.5	241	199.3	220.9	316	195.4	567.5	1562.2	986.6	334.2	579.8	1051.8	556.1	813.1
	4 DPI	72.2	155	219.5	211.1	232.2	177.5	119.1	150.5	997.8	1605.2	1081.2	628.2	1200.3	614	1204.2	662.4
	IP-10 / CXCL10
		BL/6 WT								hACE2
	Mock	9.3	4.1							5.9	4.1
	2 DPI	5.9	4.1	5.9	7.6	7.6	5.9	9.3	4.1	972.3	1531.4	1286.5	7.6	7.6	790.4	411.7	355.1
	4 DPI	4.1	5.9	9.3	7.6	9.3	5.9	5.9	5	293.7	271.3	110.2	39.3	125.3	48.4	159	53
Panel B	MIP-2 / CXCL2
		BL/6 WT								hACE2
	Mock	0	2.4							4.04	0
	2 DPI	1.62	0.87	0.87	0.87	0.87	2.4	0.87	1.62	4.88	2.8	1.62		4.04	2.4	1.62	4.88
	4 DPI	3.21	0.87		0.87	1.62	1.62	2.4	2.4	4.04	1.62	1.62	1.24		0.18	0.18
	MCP-1 / CCL2
		BL/6 WT								hACE2
	Mock	119.8	169.6							225.5	43.4
	2 DPI	213.3	71.8	123.2	102.5	95.5	316.2	125.3	106	216.5	215.9	171.6	129.4	119.8	116.4	128	107.4
	4 DPI	184.7	56.3	235.8	125.3	27.5	234.5	104.6	119.8	132.1	216.5	37.9	158.3	170.9	197.1	151.6	288.8
	MIP-1α / CCL3
		BL/6 WT								hACE2
	Mock	9.81	9.64							16.32	10.16
	2 DPI	19.03	5.58	8.45	10.87	8.62	20.7	9.29	9.47	100.3	148.97	50.68	27.57	21.86	46.43	85.94	56.15
	4 DPI	5.42	4.83	5.13	7.46	7.14	10.6	3.7	6.03	47.88	32.44	9.12	10.16	17.31	13.05	16.32	10.34
	MIP-1β / CCL4
		BL/6 WT								hACE2
	Mock	55.79	55.79							64.42	35.72
	2 DPI	46.36	46.36	29.7	46.36	22.91	55.79	35.72	14.74	215.63	162.6	80.02	55.79	55.79	72.45	55.79	55.79
	4 DPI	35.72	35.72	35.72	46.36	35.72	46.36	46.36	46.36	80.02	72.45	35.72	46.36	80.02	46.36	72.45	80.02
	RANTES / CCL5
		BL/6 WT								hACE2
	Mock	1370.75	2113.18							3471.94	439.73
	2 DPI	3981.17	952.71	1856.99	1248.94	1287.86	6348.43	1477.92	1198.3	3262.04	2559.16	2785.21	1700.28	1545.16	1727.14	1885.49	1115.46
	4 DPI	2585.3	614.92	3407.07	2420.65	397.35	4318.56	1112.03	1788.59	1980.4	4006.14	462.07	2686.03	2271.76	3139.46	2232.63	3892.36
	IP-10 / CXCL10
		BL/6 WT								hACE2
	Mock	7.62	10.99							5.88	5.88
	2 DPI	10.99	12.64	7.62	19.11	10.99	10.16	9.32	9.32	107.14	89.06	49.93	17.51	15.9	45.38	17.51	42.34
	4 DPI	9.32	10.99	10.99	9.32	4.09	9.32	17.51	15.9	42.34	14.28	2.22	4.09	10.99	7.62	8.47	7.62
Panel C	MIP-2 / CXCL2
		BL/6 WT								hACE2
	Mock	0	0.9							0	0.9
	2 DPI	1.7	0.2	1.7	1.7	0	0	1.7	6	0.2	0	0	0.2	0	0	0.9	0
	4 DPI	0	0.2	0	0.9	0	0	0	0	0	0	2.6	18.9	0	163.2	159.3	197.7
	MCP-1 / CCL2
		BL/6 WT								hACE2
	Mock	0	0							0	0
	2 DPI	0	0	11.3	0	0	0	0	5.3	0	0	0	0	0	0	0	0
	4 DPI	0	0	0	0	0	0	0	0	11.3	0	28.4	730.9	0	23.7	0	31.5
	MIP-1α / CCL3
		BL/6 WT								hACE2
	Mock	1.8	1.8							2.9	3.3
	2 DPI	2.6	2.2	1.8	2.2	2.2	2.6	2.4	3.3	3.9	1.6	3.1	4	1.8	2	2.1	4.3
	4 DPI	1.8	1.2	1.4	1.7	1	1.2	0.6	0.7	2.2	2.4	9.4	271.3	0.6	102.9	128.2	142.7
	MIP-1β / CCL4
		BL/6 WT								hACE2
	Mock	82.1	218							0	0
	2 DPI	37.8	82.1	15.3	37.8	181.5	0	82.1	82.1	15.3	15.3	15.3	82.1	0	15.3	138.6	82.1
	4 DPI	181.5	82.1	161.1	82.1	37.8	82.1	82.1	15.3	0	138.6	138.6	138.6	37.8	181.545	15.3147	307.801
	RANTES / CCL5
		BL/6 WT								hACE2
	Mock	14.2	14.2							20.2	14.2
	2 DPI	31.8	26	20.2	26	20.2	44.4	28.9	43	47.2	37.4	37.4	40.2	17.2	26	23.1	45.8
	4 DPI	24.6	11.1	14.2	27.5	17.2	14.2	18.7	28.9	28.9	41.6	31.8	112	26	941.6	2.2	1351.5
	IP-10 / CXCL10
		BL/6 WT								hACE2
	Mock	6	6							9.2	0
	2 DPI	2.8	6	14.1	4.4	12.5	0	6	14.1	0	6	0	2.8	6	9.2	6	9.2
	4 DPI	0	12.5	9.2	2.8	6	2.8	2.8	1.2	0	0	7.6	850.2	2.8	871.5	186.4	731.2

## Sheet: Figure 3
Panel A		TNF
		BL/6 WT								hACE2
	Mock	0.9				0.7				0.7	0.7
	2 DPI	0.9	0.9	1.1	0.9	0.5	1.1	1.4	1.2	6.4	9.8	3.4	1.6	1.3	5.6	5	9.1
	4 DPI	0.9	1.5	1.6	0.9	1	1.1	0.5	0.9	3.4	3.3	2.5	2.8	2.4	2.2	4.2	2.2
		IL-6
		BL/6 WT								hACE2
		F	F	F	F	M	M	M	M	F	F	F	F	M	M	M	M
	Mock	86.3	34.1							35.1	33
	2 DPI	33	138.2	55.7	50.5	18.5	78.2	98.6	244.9	285.6	299.9	158.5	49.5	55.7	127.1	240.8	391.8
	4 DPI	112.8	78.2	175.8	70	41.3	42.3	45.4	49.5	61.8	72.1	71	158.5	80.2	117.9	106.7	76.1
		IL-1β / IL-1F2
		BL/6 WT								hACE2
	Mock	442.7	598.5							510.9	395.5
	2 DPI	431	488.5	477.1	371.3	268.9	576.9	806.4	965.7	886.6	641.2	346.6	619.9	395.5	587.8	826.6	1217.2
	4 DPI	510.9	533.2	683.2	395.5	488.5	431	346.6	641.2	407.4	321.4	346.6	704.1	598.5	510.9	566.1	465.7
		IFN-α
		BL/6 WT								hACE2
	Mock	40.42	25.01							0	26.18
	2 DPI	0	48.59	17.36	52.49	12.15	0	0	0	225.6	995.1	183.3	112.5	0	211.2	159.9	411.3
	4 DPI	0	18.3	33.89	30.98	0	0	0	0	218	120.4	84.64	139	111.1	89.47	67	75.86
		IFN-λ
		BL/6 WT								hACE2
	Mock	0				15.67				20.456				20.456
	2 DPI	22.516	27.3	22.994	38.154	33.21	33.21	38.602	25.054	77.202	254.42	54.678	26.978	25.054	79.84	90.206	129.11
	4 DPI	21.34	4.734	26.978	57.482	63.44	45.324	33.21	43.7	66.226	79.864	73.148	191.652	71.766	52.86	113.002	75.852
		IL-17 / IL-17A
		BL/6 WT								hACE2
	Mock	6	6							4.1	4.1
	2 DPI	4.1	5	4.1	3.6	5	6	7.9	6.9	11.7	7.9	3.6	12.7	4.1	9.3	8.8	10.8
	4 DPI	7.9	7.9	6.9	6	8.8	3.1	3.6	5	6	4.6	6.9	7.9	9.8	7.9	9.8	6.4
		IL-27
		BL/6 WT								hACE2
	Mock	109.6	62.7							61.3	43.2
	2 DPI	151.8	168.1	154.5	98.6	65.5	144.3	169.4	165.4	408.8	301	154.5	287.7	155.2	251.5	352.4	319.7
	4 DPI	108.2	79.3	173.5	62.7	91.7	73.8	43.2	86.2	130.1	113.7	115	247.5	145	101.4	112.3	104.8
		IL-12p70
		BL/6 WT								hACE2
	Mock	36	30.7							38.6	30.7
	2 DPI	20.3	20.3	25.5	20.3	15.1	20.3	36	46.5	57.2	67.8	25.5	46.5	17.7	46.5	46.5	78.5
	4 DPI	30.7	38.6	41.3	15.1	20.3	20.3	25.5	10	28.1	15.1	41.3	67.8	41.3	30.7	62.5	30.7
		IL-2
		BL/6 WT								hACE2
	Mock	1.9	1.3							1.2	1.5
	2 DPI	1.5	1	0.5	0.5	1.2	2.6	3.4	1.9	1.5	1.5	1.2	1.2	1.7	2.1	2.6	3.4
	4 DPI	1.5	1.9	2.6	2.1	1.9	1.5	0.8	1.9	2.3	0.8	0.8	2.6	2.3	2.3	1.5	1.5
		IFN-γ
		BL/6 WT								hACE2
	Mock	21	13.8							21	12.2
	2 DPI	13.8	12.2	18.2	9.1	5.8	7.5	23.8	18.2	31.8	34.5	21	15.3	5.8	29.2	23.8	29.2
	4 DPI	9.1	5.8	23.8	15.3	21	12.2	12.2	5.8	18.2	9.1	21	30.5	15.3	10.7	16.7	15.3
		IL-4
		BL/6 WT								hACE2
	Mock	49.2	41.7							45.4	34.3
	2 DPI	49.2	38	41.7	47.3	30.6	51	79	71.6	90.3	90.3	41.7	60.4	54.8	67.8	94	127.9
	4 DPI	60.4	79	79	52.9	69.7	51	38	62.2	52.9	41.7	52.9	90.3	75.3	82.8	90.3	64.1
		IL-13
		BL/6 WT								hACE2
	Mock	102.3	58.2							58.2	43.9
	2 DPI	117.3	92.4	102.3	58.2	48.7	107.3	225.4	275.6	347.9	215	82.5	199.3	102.3	168.3	342.6	517.6
	4 DPI	112.3	112.3	183.7	63	132.5	80.1	39.2	112.3	92.4	55.8	87.5	209.7	168.3	160.5	147.7	107.3
		IL-33
		BL/6 WT								hACE2
	Mock	4107	5977							5182.5	4826.9
	2 DPI	6261.6	2166.3	4541.2	3324.6	5484	4460.2	8059.1	3478.8	7692.4	6724.7	3463.3	3634.1	6400.6	7061.5	4769.5	6866.1
	4 DPI	1771.7	1757.8	6201	2914.6	7967	6883.8	4075.1	6209.6	4950.4	4122.9	2914.6	3309.3	3987.8	2252.4	4154.8	980.4
		IL-10
		BL/6 WT								hACE2
	Mock	4.9	3.4							3.1	2
	2 DPI	6	4.2	6	4.9	2.7	4.5	9.3	9.3	24.1	18.9	6.4	9.3	7.8	11.1	17.4	25.6
	4 DPI	7.8	19.7	10.8	5.6	6.4	4.9	4.9	6.4	7.4	8.9	7.8	19.7	8.9	10.4	14.5	13
Panel B		TNF
		BL/6 WT								hACE2
	Mock	0.9	0.9							0.9	1.3
	2 DPI	1.2	0.7	0.9	0.9	0.7	1.8	1.1	0.5	2.9	3.1	2	1.6	1.6	1.9	2.5	2.3
	4 DPI	1.3	0.9	1.1	1.1	1.4	1.1	1.1	0.9	1.8	1.1	1.3	0.7	1.6	1.1	2	0.9
		IL-6
		BL/6 WT								hACE2
	Mock	14.33	10.13							14.33	10.13
	2 DPI	20.6	8.01	16.43	12.23	12.23	20.6	10.13	8.01	10.13	12.23	12.23	11.18	12.23	11.18	22.68	10.13
	4 DPI	26.84	16.43	41.3	12.23	65.92	22.68	18.52	12.23	16.43	16.43	18.52	12.23	12.23	14.33	12.23	12.23
		IL-1β / IL-1F2
		BL/6 WT								hACE2
	Mock	75	75							75	75
	2 DPI	150.3	115.2	150.3	197.8	197.8	150.3	133.2	150.3	115.2	115.2	115.2	115.2	150.3	150.3	268.9	150.3
	4 DPI	241.3	150.3	346.6	166.7	150.3	150.3	182.5	150.3	150.3	115.2	212.6	182.5	182.5	150.3	150.3	150.3
		IFN-α
		BL/6 WT								hACE2
	Mock	6.069	13.5							8.248	6.482
	2 DPI	2.622	10.54	10.17	14.36	0	9.902	10.45	5.486	2.622	10.54	10.17	14.36	0	9.902	10.45	5.486
	4 DPI	9.63	15.43	11.93	22.45	25.84	10.37	4.912	10.21	9.63	15.43	11.93	22.45	25.84	10.37	4.912	10.21
		IFN-λ
		BL/6 WT								hACE2
	Mock	21.054	22.726							14.294	14.204
	2 DPI	30.61	10.504	29.078	17.76	22.726	27.52	33.7	21.102	17.76	16.028	6.712	12.472	24.312	17.76	29.078	14.294
	4 DPI	24.348	8.68	2.112	30.634	32.168	19.432	2.112	41.2	12.472	14.294	10.648	25.868	25.934	12.472	22.726	33.68
		IL-17 / IL-17A
		BL/6 WT								hACE2
	Mock	0.41	2.22							2.22	1.31
	2 DPI	3.15	1.31	3.15	1.31	0.41	2.68	0.41	0.85	1.31	0.41	0.4	0.41	1.31	2.22	2.22	1.76
	4 DPI	2.22	1.76	2.22	2.22	3.15	3.62	2.22	0.41	2.22	0.41	2.22	0.41	3.15	1.31	2.22	0.41
		IL-27
		IL-27								Lung
	Mock	20.49	17.61							19.05	19.05
	2 DPI	41.76	26.21	59.94	45.27	38.95	54.37	31.89	29.05	19.05	26.21	33.3	37.54	48.08	33.3	48.78	30.47
	4 DPI	88.99	16.17	48.78	29.05	31.89	44.57	14.73	33.3	47.38	40.36	44.57	27.63	36.13	30.47	31.89	26.92
		IL-12p70
		BL/6 WT								hACE2
	Mock	0	0							0	0
	2 DPI	0.4	0.4	4.9	10	4.9	0.4	15.1	0.4	15.1	0	4.9	0	0.4	4.9	4.9	10
	4 DPI	2.4	0.4	4.9		0.4	4.9	0.4	0.4	4.9	10	4.9	0	0	0.4	10	4.9
		IL-2
		BL/6 WT								hACE2
	Mock	1.34	0.15							0.64	0.47
	2 DPI	1.52	0.81	1.16	0.81	1.88	1.88	0.15	1.52	1.16	0.47	0.47	0.81	0.81		1.88	1.16
	4 DPI	1.52	0.81	0.15	1.16	0.47	1.16	1.52		1.52	0.99	1.52	0.81		0.81	0.15
		IFN-γ
		BL/6 WT								hACE2
	Mock	0	5.8							2.12	5.8
	2 DPI	12.25	2.12	9.12	5.8	5.8	2.12	12.25	2.12	5.8	15.25	5.8	9.12	5.8	10.7	15.25	5.8
	4 DPI	4.03	2.12	12.25	12.25	2.12	12.25	5.8	0	12.25	9.12	7.49	10.7	12.25	5.8	0	9.12
		IL-4
		BL/6 WT								hACE2
	Mock	12.03	12.03							19.43	12.03
	2 DPI	26.84	15.72	23.13	19.43	15.72	26.84	12.03	12.0283	15.72	15.72	12.03	15.72	15.72	19.43	56.62	19.43
	4 DPI	41.71	15.72	49.16	34.27	30.55	19.43	26.84	15.72	19.43	12.03	49.16	15.72	23.13	15.72	26.84	15.72
		IL-13
		BL/6 WT								hACE2
	Mock	7.75	3.63							7.75	7.75
	2 DPI	39.24	20.86	25.39	25.39	12.03	41.59	20.86	7.75	16.41	25.39	20.86	25.39	39.24	29.96	112.33	34.58
	4 DPI	63.04	29.96	92.4	29.96	51.05	53.44	20.86	20.86	29.96	32.27	77.63	27.67	48.67	32.27	34.58	29.96
		IL-33
		BL/6 WT								hACE2
	Mock	630.8	836.6							974.1	1661.3
	2 DPI	1716.3	726.6	923.7	1199	1127.5	2375.3	1497.9	502.8	1995.6	948.8	1257.9	948.8	1310.7	1552.1	1558.9	1337.2
	4 DPI	1518.2	491.4	423.8	1504.6	2238	2080.7	830.4	1716.3	1988.6	1633.9	1675	1121.1	1869.1	654.6	1939.2	848.9
		IL-10
		BL/6 WT								hACE2
	Mock	1.29	0.94							0.94	1.29
	2 DPI	4.17	1.65	2.72	2.01	2.01	6.35	1.29	2.01	6.35	7.08	4.17	4.9	5.62	4.17	19.66	3.45
	4 DPI	4.9	2.72	5.62	3.81	9.65	6.35	2.72	2.01	4.17	5.26	16.68	6.35	8.55	7.08	7.45	8.55
Panel C		TNF
		BL/6 WT								hACE2
	Mock	1.3	0.3							1.3	1.5
	2 DPI	2.6	1.9	2.6	1.9	2.6	1.7	3	2.6	3.4	2.4	0.8	2.4	1	1.3	1.7	1.7
	4 DPI	1.7	2.1	1.7	0.8	1.3	1.3	1.3	1.7	1.3	1.3	1.7	6.5	1.3	2319.7	0	2912.6
		IL-6
		BL/6 WT								hACE2
	Mock	5.7	24.3							19.4	12.6
	2 DPI	48.8	33.1	31.1	37	35	33.1	48.8	40.9	50.7	54.7	33.1	60.6	35	66.5	37	51.7
	4 DPI	31.1	29.2	31.1	26.2	25.2	23.3	23.3	21.3	60.6	23.3	40.9	68.5	21.3	300.5	381.7	387.9
		IL-1β / IL-1F2
		BL/6 WT								hACE2
	Mock	219	396.9							318.5	253
	2 DPI	810.8	728.9	783.6	617.3	810.8	457.5	728.9	645.5	673.5	891.2	472.4	728.9	631.4	701.3	588.9	617.3
	4 DPI	617.3	864.5	864.5	617.3	851.2	701.3	864.5	837.7	756.4	645.5	728.9	851.2	701.3	5.2	2.3	6.6
		IFN-α
		BL/6 WT								hACE2
	Mock	ND	ND							ND	ND
	2 DPI	ND	ND	ND	ND	ND	ND	ND	ND	ND	ND	ND	ND	ND	ND	ND	ND
	4 DPI	ND	ND	ND	ND	ND	ND	ND	ND	ND	ND	ND	ND	ND	ND	ND	ND
		IFN-λ
		BL/6 WT								hACE2
	Mock	26.916	26.896							37.462	30.892
	2 DPI	43.838	40.032	42.586	37.45	26.832	17.116	25.554	28.142	29.53	25.554	19.994	32.25	25.508	17.116	17.116	24.088
	4 DPI	38.728	48.886	53.87	48.886	40.032	47.642	47.642	47.642	36.166	33.56	36.166	42.586	29.6	21.414	41.292	41.31
		IL-17 / IL-17A
		BL/6 WT								hACE2
	Mock	10.6	10.6							9.8	7.6
	2 DPI	15.2	13.6	15.2	13.6	19.8	10.6	19.8	13.6	15.2	13.6	4.7	9.1	4.7	8.4	4.7	12.1
	4 DPI	15.9	10.6	15.2	12.1	16.7	10.6	13.6	13.6	12.1	6.1	9.8	6.1	6.1	1734.5	9.2	2011.3
		IL-27
		BL/6 WT								hACE2
	Mock	21.2	42.6							23.4	9.9
	2 DPI	124.4	108.8	112.7	113.7	97.1	65.2	104.9	108.8	116.6	134	99	133.1	104.9	114.7	122.4	116.6
	4 DPI	97.1	124.4	118.6	69.2	82.2	111.7	114.7	128.2	131.1	114.7	122.4	143.6	126.3	102.946	128.237	142.679
		IL-12p70
		BL/6 WT								hACE2
	Mock	0	14.2							14.2	14.2
	2 DPI	33	14.2	23.5	23.5	49.2	14.2	33	72.3	55.7	26.6	20.4	20.4	20.4	20.4	8.1	45.9
	4 DPI	17.2	20.4	14.2	20.4	0	2.3	2.3	8.1	26.6	14.2	33	39.4	17.2	617.3	824.3	837.7
		IL-2
		BL/6 WT								hACE2
	Mock	0	1.6							0.9	0
	2 DPI	5.9	4.4	3.7	2.3	3.7	2	4.4	5.2	3	8.1	0.9	3.7	0.2	1.6	1.6	0.9
	4 DPI	0.9	3.7	2.3	0.9	0.9	0.2	0.9	3	3.7	4.4	1.6	4.1	0.2	106.1	23.3	277.8
		IFN-γ
		BL/6 WT								hACE2
	Mock	5.4	11.5							6.6	6.6
	2 DPI	18.4	25	14.9	20.6	13.8	11.5	18.4	22.8	17.2	16.1	6.6	13.8	10.3	16.1	11.5	16.1
	4 DPI	17.2	9.1	9.1	22.8	16.1	13.8	11.5	10.3	20.6	11.5	13.8	13.8	18.4	323.7	26	679.7
		IL-4
		BL/6 WT								hACE2
	Mock	49.1	73.3							45	24.2
	2 DPI	288.6	212.9	243.3	212.9	190	112.8	197.7	174.7	266	341.2	186.2	258.4	190	201.5	212.9	243.3
	4 DPI	197.7	197.7	186.2	167	136.1	159.3	159.3	174.7	235.7	167	182.4	220.5	143.9	30.9	19.8	22.6
		IL-13
		BL/6 WT								hACE2
	Mock	62.6	125.5							98.4	62.6
	2 DPI	419.3	316.1	331.6	344.1	344.1	201.6	331.6	362.9	394.2	520.3	334.8	495	312.9	356.6	337.9	362.9
	4 DPI	325.4	350.4	344.1	269.5	263.3	312.9	337.9	300.5	400.5	294.3	384.8	457.1	325.4	18.4	12.6	11.5
		IL-33
		BL/6 WT								hACE2
	Mock	1087	1535.8							1077.9	2953.4
	2 DPI	1327.2	1308.5	560	1393.1	951.6	1050.7	889.2	1234	713.9	459.5	713.9	748.6	907	915.9	526.3	1299.2
	4 DPI	1234	312.6	344.8	766	610.8	361.1	426.5	328.7	1459.4	492.8	1215.5	1014.5	443	181.5	15.3	307.8
		IL-10
		BL/6 WT								hACE2
	Mock	8.1	10.3							6.9	4.7
	2 DPI	34.2	22.6	22.6	31.4	23.7	20.4	25.9	29.2	45.8	42.5	27	45.8	22.6	30.3	27.6	41.9
	4 DPI	17	12	12.6	15.4	18.1	14.8	15.4	14.2	35.9	19.8	34.8	25.9	21.5	10.6	7.6	9.1

## Sheet: Figure 4
Panel A
	Day 2
	Mouse hACE2	Nasal Turbinate PFU/mL	Lung PFU/ml	Brain PFU/ml	Lung TNF-a	Lung IL-12p70	Lung MCP-1	Lung IL-1b/IL-1F2	Lung GRO-b/MIP-2/CINC-3	Lung IL-2	Lung IL-4	Lung IL-6	Lung IL-10	Lung IL-13	Lung IL-17/IL-17A	Lung IFN-g	Lung IP-10/CRG-2	Lung RANTES	Lung IL-33	Lung MIP-1a	Lung MIP-1b	Lung IL-27	Lung IFN-a	Lung IFN-lambda
	D2 Female 1	300	4000	0	6.4	57.2	1603.3	886.6	18.7	1.5	90.3	285.6	24.1	347.9	11.7	31.8	972.3	567.5	7692.4	440	320.6	408.8	225.6	77.2
	D2 Female 2	1000	20000	0	9.8	67.8	2310.4	641.2	40.9	1.5	90.3	299.9	18.9	215	7.9	34.5	1531.4	1562.2	6724.7	690.1	606.4	301	995.1	254.42
	D2 Female 3	350	40000	0	3.4	25.5	799.7	346.6	18.7	1.2	41.7	158.5	6.4	82.5	3.6	21	1286.5	986.6	3463.3	168.8	177.3	154.5	183.3	54.68
	D2 Female 4	250	3000	0	1.6	46.5	35.6	619.9	0.9	1.2	60.4	49.5	9.3	199.3	12.7	15.3	7.6	334.2	3634.1	9.5	55.8	287.7	112.5	26.98
	D2 Male 1	300	0	0	1.3	17.7	39.5	395.5	4	1.7	54.8	55.7	7.8	102.3	4.1	5.8	7.6	579.8	6400.6	13.3	113.3	155.2	0	25.05
	D2 Male 2	800	3500	0	5.6	46.5	1205.4	587.8	20.6	2.1	67.8	127.1	11.1	168.3	9.3	29.2	790.4	1051.8	7061.5	371.3	389.5	251.5	211.2	79.84
	D2 Male 3	500	2500	0	5	46.5	862.5	826.6	16.8	2.6	94	240.8	17.4	342.6	8.8	23.8	411.7	556.1	4769.5	262.1	200.3	352.4	159.9	90.21
	D2 Male 4	1800	20000	0	9.1	78.5	1458.5	1217.2	22.6	3.4	127.9	391.8	25.6	517.6	10.8	29.2	355.1	813.1	6866.1	396.6	281.2	319.7	411.3	129.11
	Day 4
	Mouse hACE2	Nasal Turbinate PFU/mL	Lung PFU/ml	Brain PFU/ml	Lung TNF-a	Lung IL-12p70	Lung MCP-1	Lung IL-1b/IL-1F2	Lung GRO-b/MIP-2/CINC-3	Lung IL-2	Lung IL-4	Lung IL-6	Lung IL-10	Lung IL-13	Lung IL-17/IL-17A	Lung IFN-g	Lung IP-10/CRG-2	Lung RANTES	Lung IL-33	Lung MIP-1a	Lung MIP-1b	Lung IL-27	Lung IFN-a	Lung IFN-lambda
	D4 Female 1	0	0	0	3.4	28.1	469.1	407.4	4.9	2.3	52.9	61.8	7.4	92.4	6	18.2	293.7	997.8	4950.4	66.1	266.2	130.1	218	66.23
	D4 Female 2	0	950	200	3.3	15.1	1056.7	321.4	6.6	0.8	41.7	72.1	8.9	55.8	4.6	9.1	271.3	1605.2	4122.9	195.7	325.8	113.7	120.4	79.86
	D4 Female 3	0	7000	0	2.5	41.3	671.2	346.6	10.2	0.8	52.9	71	7.8	87.5	6.9	21	110.2	1081.2	2914.6	107.8	141.9	115	84.64	73.15
	D4 Female 4	100	750	1150	2.8	67.8	268.1	704.1	7.5	2.6	90.3	158.5	19.7	209.7	7.9	30.5	39.3	628.2	3309.3	43.1	64.4	247.5	139	191.65
	D4 Male 1	0	400	0	2.4	41.3	305	598.5	5.7	2.3	75.3	80.2	8.9	168.3	9.8	15.3	125.3	1200.3	3987.8	47.1	200.3	145	111.1	71.77
	D4 Male 2	0	0	9000	2.2	30.7	203.6	510.9	5.7	2.3	82.8	117.9	10.4	160.5	7.9	10.7	48.4	614	2252.4	32.7	119.3	101.4	89.47	52.86
	D4 Male 3	0	0	0	4.2	62.5	987.8	566.1	12	1.5	90.3	106.7	14.5	147.7	9.8	16.7	159	1204.2	4154.8	127.2	195.8	112.3	67	113
	D4 Male 4	100	0	850	2.2	30.7	237	465.7	4	1.5	64.1	76.1	13	107.3	6.4	15.3	53	662.4	980.4	33.2	141.9	104.8	75.86	75.85
Panel B
	Day 2
	Mouse hACE2	Nasal Turbinate PFU/mL	Lung PFU/ml	Brain PFU/ml	Spleen TNF-a	Spleen IL-12p70	Spleen MCP-1	Spleen IL-1b/IL-1F2	Spleen GRO-b/MIP-2/CINC-3	Spleen IL-2	Spleen IL-4	Spleen IL-6	Spleen IL-10	Spleen IL-13	Spleen IL-17/IL-17A	Spleen IFN-g	Spleen IP-10/CRG-2	Spleen RANTES	Spleen IL-33	Spleen MIP-1a	Spleen MIP-1b	Spleen IL-27	Spleen IFN-a	Spleen IFN-Labmda
	D2 Female 1	300	4000	0	2.9	15.1	216.5	115.2	4.9	1.2	15.7	10.1	6.4	16.4	1.3	5.8	107.1	3262	1995.6	100.3	215.6	19.1	2.62	17.76
	D2 Female 2	1000	20000	0	3.1	0	215.9	115.2	2.8	0.5	15.7	12.2	7.1	25.4	0.4	15.3	89.1	2559.2	948.8	149	162.6	26.2	10.54	16.03
	D2 Female 3	350	40000	0	2	4.9	171.6	115.2	1.6	0.5	12	12.2	4.2	20.9	0.4	5.8	49.9	2785.2	1257.9	50.7	80	33.3	10.17	6.71
	D2 Female 4	250	3000	0	1.6	0	129.4	115.2	0	0.8	15.7	11.2	4.9	25.4	0.4	9.1	17.5	1700.3	948.8	27.6	55.8	37.5	14.36	12.47
	D2 Male 1	300	0	0	1.6	0.4	119.8	150.3	4	0.8	15.7	12.2	5.6	39.2	1.3	5.8	15.9	1545.2	1310.7	21.9	55.8	48.1	0	24.31
	D2 Male 2	800	3500	0	1.9	4.9	116.4	150.3	2.4	0	19.4	11.2	4.2	30	2.2	10.7	45.4	1727.1	1552.1	46.4	72.4	33.3	9.9	17.76
	D2 Male 3	500	2500	0	2.5	4.9	128	268.9	1.6	1.9	56.6	22.7	19.7	112.3	2.2	15.3	17.5	1885.5	1558.9	85.9	55.8	48.8	10.45	29.08
	D2 Male 4	1800	20000	0	2.3	10	107.4	150.3	4.9	1.2	19.4	10.1	3.4	34.6	1.8	5.8	42.3	1115.5	1337.2	56.1	55.8	30.5	5.49	14.29
	Day 4
	Mouse hACE2	Nasal Turbinate PFU/mL	Lung PFU/ml	Brain PFU/ml	Spleen TNF-a	Spleen IL-12p70	Spleen MCP-1	Spleen IL-1b/IL-1F2	Spleen GRO-b/MIP-2/CINC-3	Spleen IL-2	Spleen IL-4	Spleen IL-6	Spleen IL-10	Spleen IL-13	Spleen IL-17/IL-17A	Spleen IFN-g	Spleen IP-10/CRG-2	Spleen RANTES	Spleen IL-33	Spleen MIP-1a	Spleen MIP-1b	Spleen IL-27	Spleen IFN-a	Spleen IFN-Labmda
	D4 Female 1	0	0	0	1.8	4.9	132.1	150.3	4	1.5	19.4	16.4	4.2	30	2.2	12.2	42.3	1980.4	1988.6	47.9	80	47.4	9.63	12.47
	D4 Female 2	0	950	200	1.1	10	216.5	115.2	1.6	1	12	16.4	5.3	32.3	0.4	9.1	14.3	4006.1	1633.9	32.4	72.4	40.4	15.43	14.29
	D4 Female 3	0	7000	0	1.3	4.9	37.9	212.6	1.6	1.5	49.2	18.5	16.7	77.6	2.2	7.5	2.2	462.1	1675	9.1	35.7	44.6	11.93	10.65
	D4 Female 4	100	750	1150	0.7	0	158.3	182.5	1.2	0.8	15.7	12.2	6.4	27.7	0.4	10.7	4.1	2686	1121.1	10.2	46.4	27.6	22.45	25.87
	D4 Male 1	0	400	0	1.6	0	170.9	182.5	0	0	23.1	12.2	8.5	48.7	3.1	12.2	11	2271.8	1869.1	17.3	80	36.1	25.84	25.93
	D4 Male 2	0	0	9000	1.1	0.4	197.1	150.3	0.2	0.8	15.7	14.3	7.1	32.3	1.3	5.8	7.6	3139.5	654.6	13.1	46.4	30.5	10.37	12.47
	D4 Male 3	0	0	0	2	10	151.6	150.3	0.2	0.2	26.8	12.2	7.4	34.6	2.2	0	8.5	2232.6	1939.2	16.3	72.4	31.9	4.91	22.73
	D4 Male 4	100	0	850	0.9	4.9	288.8	150.3	0	0	15.7	12.2	8.5	30	0.4	9.1	7.6	3892.4	848.9	10.3	80	26.9	10.21	33.68
Panel C
	Day 2
	Mouse hACE2	Nasal Turbinate PFU/mL	Lung PFU/ml	Brain PFU/ml	Brain TNF-a	Brain IL-12p70	Brain MCP-1	Brain IL-1b/IL-1F2	Brain GRO-b/MIP-2/CINC-3	Brain IL-2	Brain IL-4	Brain IL-6	Brain IL-10	Brain IL-13	Brain IL-17/IL-17A	Brain IFN-g	Brain IP-10/CRG-2	Brain RANTES	Brain IL-33	Brain MIP-1a	Brain MIP-1b	Brain IL-27	Brain IFN-Lambda
	D2 Female 1	300	4000	0	3.4	55.7	0	673.5	0.2	3	266	50.7	45.8	394.2	15.2	17.2	0	47.2	713.9	3.9	15.3	116.6	29.53
	D2 Female 2	1000	20000	0	2.4	26.6	0	891.2	0	8.1	341.2	54.7	42.5	520.3	13.6	16.1	6	37.4	459.5	1.6	15.3	134	25.55
	D2 Female 3	350	40000	0	0.8	20.4	0	472.4	0	0.9	186.2	33.1	27	334.8	4.7	6.6	0	37.4	713.9	3.1	15.3	99	19.99
	D2 Female 4	250	3000	0	2.4	20.4	0	728.9	0.2	3.7	258.4	60.6	45.8	495	9.1	13.8	2.8	40.2	748.6	4	82.1	133.1	32.25
	D2 Male 1	300	0	0	1	20.4	0	631.4	0	0.2	190	35	22.6	312.9	4.7	10.3	6	17.2	907	1.8	0	104.9	25.51
	D2 Male 2	800	3500	0	1.3	20.4	0	701.3	0	1.6	201.5	66.5	30.3	356.6	8.4	16.1	9.2	26	915.9	2	15.3	114.7	17.12
	D2 Male 3	500	2500	0	1.7	8.1	0	588.9	0.9	1.6	212.9	37	27.6	337.9	4.7	11.5	6	23.1	526.3	2.1	138.6	122.4	17.12
	D2 Male 4	1800	20000	0	1.7	45.9	0	617.3	0	0.9	243.3	51.7	41.9	362.9	12.1	16.1	9.2	45.8	1299.2	4.3	82.1	116.6	24.09
	Day 4
	Mouse hACE2	Nasal Turbinate PFU/mL	Lung PFU/ml	Brain PFU/ml	Brain TNF-a	Brain IL-12p70	Brain MCP-1	Brain IL-1b/IL-1F2	Brain GRO-b/MIP-2/CINC-3	Brain IL-2	Brain IL-4	Brain IL-6	Brain IL-10	Brain IL-13	Brain IL-17/IL-17A	Brain IFN-g	Brain IP-10/CRG-2	Brain RANTES	Brain IL-33	Brain MIP-1a	Brain MIP-1b	Brain IL-27	Brain IFN-Lambda
	D4 Female 1	0	0	0	1.3	26.6	11.3	756.4	0	3.7	235.7	60.6	35.9	400.5	12.1	20.6	0	28.9	1459.4	2.2	0	131.1	36.17
	D4 Female 2	0	950	200	1.3	14.2	0	645.5	0	4.4	167	23.3	19.8	294.3	6.1	11.5	0	41.6	492.8	2.4	138.6	114.7	33.56
	D4 Female 3	0	7000	0	1.7	33	28.4	728.9	2.6	1.6	182.4	40.9	34.8	384.8	9.8	13.8	7.6	31.8	1215.5	9.4	138.6	122.4	36.17
	D4 Female 4	100	750	1150	6.5	39.4	730.9	851.2	18.9	4.1	220.5	68.5	25.9	457.1	6.1	13.8	850.2	112	1014.5	271.3	138.6	143.6	42.59
	D4 Male 1	0	400	0	1.3	17.2	0	701.3	0	0.2	143.9	21.3	21.5	325.4	6.1	18.4	2.8	26	443	0.6	37.8	126.3	29.6
	D4 Male 2	0	0	9000	12.1	29.8	2319.7	617.3	23.7	5.2	163.2	106.1	30.9	300.5	10.6	18.4	1734.5	323.7	871.5	941.6	181.5	102.9	21.41
	D4 Male 3	0	0	0	2.1	20.4	0	824.3	0	2.3	159.3	23.3	19.8	381.7	7.6	12.6	9.2	26	186.4	2.2	15.3	128.2	41.29
	D4 Male 4	100	0	850	36.1	52.5	2912.6	837.7	31.5	6.6	197.7	277.8	22.6	387.9	9.1	11.5	2011.3	679.7	731.2	1351.5	307.8	142.7	41.31
	Day 6
	Mouse hACE2	Nasal Turbinate PFU/mL	Lung PFU/ml	Brain PFU/ml	Brain TNF-a	Brain IL-12p70	Brain MCP-1	Brain IL-1b/IL-1F2	Brain GRO-b/MIP-2/CINC-3	Brain IL-2	Brain IL-4	Brain IL-6	Brain IL-10	Brain IL-13	Brain IL-17/IL-17A	Brain IFN-g	Brain IP-10/CRG-2	Brain RANTES	Brain IL-33	Brain MIP-1a	Brain MIP-1b	Brain IL-27	Brain IFN-alpha	Brain IFN-Lambda
	D6 Female 1	300	700	5300000	6.56	115.22	3643.21	483.78	9.88	3.75	94.43	35.95	16.38	153.49	21.27	9.95	3613.7	2335.63	3764.55	2637.36	743.98	130.99	31.204	1045.02
	D6 Female 2	500	300	3800000	181.78	179.96	8527.79	777.53	22.31	7.43	150.36	409.1	31.83	211.67	21.27	20.47	7998.1	2814.47	5318.23	3333.23	4610.41	177.72	10.096	1086.96
	D6Female3	1000	200	11200000	5.16	60.31	2926.05	387.45	7.14	4.21	103.77	33.49	16.38	140.46	15.94	16.03	2818.26	876.56	3716.15	1398.82	427.21	92.11	4.798	706.586
	D6Male1	1800	0	7300000	44.47	78.54	6214.59	514.82	25.49	5.59	103.77	262.82	21.52	166.47	18.61	14.87	3660.46	1466.11	2642.15	2400.34	1274.27	108.75	10.582	855.588
	D6Male2	200	500	14200000	10.05	110.62	7830.15	452.25	17.47	4.67	113.11	48.02	17.85	140.46	17.28	19.39	7236.26	3436.36	5042.82	3696.93	1638.42	138.93	21.122	573.59
	D6Male3	600	300	8000000	10.05	170.68	6989.87	605.37	23.1	6.51	159.66	68.99	34.79	205.23	18.61	14.87	8063.14	2504.39	4645.38	3151.11	731.78	132.98	22.738	591.016

## Sheet: Figure S1
Panel A
		Days	K18 hACE2-SARS-CoV-2 Males							K18 hACE2-SARS-CoV-2 Females							K18 hACE2-Mock Males			K18 hACE2-Mock Females
	0	0	100	100	100	100	100	100	100	100	100	100	100	100	100	100	100	100	100	100	100	100
	1	1	99.6016	98.3607	95.8802	90.566	98.4252	100	100	100	99.5146	100.592	98.5222	100	101.765	101.705	99.1936	102.362	100	100.483	102.041	101.604
	2	2	97.6096	99.4536	89.1386	94.3396	98.8189	98.3871	96.9828	99.537	99.5146	100.592	94.5813	99.3333	100	101.136	100.806	103.937	99.5935	101.449	104.592	101.604
	3	3	98.4064	98.3607	88.3895	86.7925	89.3701	95.5645	91.3793	93.5185	91.7476	96.4497	89.6552	101.333	94.7059	103.409	102.419	104.724	101.626	103.382	105.612	103.209
	4	4	94.4223	87.4317	84.6442	80	75.9843	85.0806	87.069	82.4074	83.0097	84.6154	80.7882	90.6667	85.8824	97.7273	103.629	107.087	103.252	103.382	107.143	104.813
	5	5	88.4462	81.9672	79.0262	75.4717	76.378	83.4677	78.8793	80.0926	76.2136	79.2899	78.8177	89.3333	80	92.6136	105.645	109.843	104.472	105.314	109.184	106.952
	6	6					75.1969	79.8387	76.7241						77.0588	78.9773	104.436	111.811	106.098	104.831	107.653	108.021
	7	7															102.419	109.843	104.472	101.932	107.143	107.487
	8	8															103.226	108.661	104.878	102.899	108.163	108.556
	9	9															102.419	107.874	103.252	103.382	107.653	109.091
	10	10															104.032	107.48	104.065	102.899	107.143	109.626
	11	11															103.226	106.693	105.691	104.348	108.674	111.23
	12	12															104.839	107.087	106.098	105.314	109.184	110.695
	13	13															105.645	107.48	106.098	105.797	109.694	112.299
	14	14															106.048	107.874	106.911	107.246	110.714	113.904
Panel B
		Days	C57BL/6-SARS-CoV2 Males				C57BL/6-SARS-CoV2 Females				C57BL/6-Mock Males			C57BL/6-Mock Females
	0	0	100	100	100	100	100	100	100	100	100	100	100	100	100	100
	1	1	97.6191	101.905	98.1395	101.878	103.797	100.637	103.141	104.142	100.41	100.901	101.255	98.6395	103.049	103.55
	2	2	96.0318	102.381	99.5349	104.695	102.532	100	101.047	103.55	101.639	102.252	102.092	99.3197	103.659	104.142
	3	3	98.0159	102.857	97.6744	98.5915	103.797	101.911	102.618	103.55	102.049	101.802	102.929	102.041	106.098	104.734
	4	4	97.2222	103.809	99.5349	100.939	106.329	102.548	101.571	103.55	102.459	103.604	104.603	104.762	106.707	107.101
	5	5	98.8095	109.524	101.861	107.042	113.924	105.733	103.665	98.8166	103.279	104.955	106.276	104.762	109.146	109.468
	6	6	98.4127	105.714	101.395	107.042	107.595	108.28	104.189	104.142	104.098	107.207	106.276	108.163	108.537	110.059
	7	7	99.2064	107.143	100.93	107.042	105.063	105.096	103.141	102.959	102.049	103.153	105.439	108.844	108.537	112.426
	8	8	100	108.095	99.0698	106.573	104.43	104.459	102.094	103.55	100.82	103.153	105.021	110.204	108.537	112.426
	9	9	101.191	109.048	101.395	106.103	105.063	105.733	103.141	107.101	100.82	102.703	105.858	110.884	109.146	113.018
	10	10	103.968	113.333	99.5349	107.042	112.658	106.369	106.283	111.243	101.639	103.604	105.021	111.565	109.756	113.018
	11	11	101.191	111.429	105.116	107.981	111.392	108.917	102.618	105.325	102.049	104.054	105.439	114.286	110.976	113.018
	12	12	101.587	112.857	104.186	110.798	110.127	110.828	102.094	104.142	101.23	104.054	106.276	114.966	110.976	112.426
	13	13	97.2222	107.619	102.326	108.92	108.861	108.28	102.618	107.101	103.279	104.504	105.858	115.646	111.585	113.609
	14	14	101.587	110.476	103.721	110.329	107.595	105.733	103.665	108.284	103.279	115.315	105.858	117.687	113.415	108.284

## Sheet: Figure S2
Panel A
		hACE2-Female							hACE2-Male							B6-Female				B6-Male
	2 dpi	300	1000	350	250	2600	400	400	300	800	500	1800	900	1600	2600	0	0	0	0	0	0	0	0
	4 dpi	0	0	0	100	400	0	200	0	0	0	100	0	300	700	0	0	0	0	0	0	0	0
	6 dpi	300	500	1000					1800	200	600
Panel B
		hACE2-Female							hACE2-Male							B6-Female				B6-Male
	2 dpi	4000	20000	40000	3000	120000	120000	210000	0	3500	2500	20000	6200	55000	490000	0	0	0	0	0	0	0	0
	4 dpi	0	950	7000	750	2000	700	8000	400	0	0	0	600	500	1500	0	0	0	0	0	0	0	0
	6 dpi	700	300	200					0	500	300
Panel C
		hACE2-Female							hACE2-Male							B6-Female				B6-Male
	2 dpi	0	0	0	0	200	300	0	0	0	0	0	0	0	300	0	0	0	0	0	0	0	0
	4 dpi	0	200	0	1150	80000	200000	650000	0	9000	0	850	2400000	600000	900000	0	0	0	0	0	0	0	0
	6 dpi	5300000	3800000	11200000					7300000	14200000	8000000

## Sheet: Figure S3
Panel A	MIP-2 / CXCL2
		BL/6 WT								hACE2
	Mock	3.2	44.3							7	7
	2 DPI	3.2	7	0.5	4.1	7	5.1	6	17.6	4.1	9.8	1.4	7	11.8	9.8	6.5	8.4
	4 DPI	2.3	3.2	1.4	1.4	11.8	7.9	23.6	4.1	2.3	8.9	7	6	2.3	2.3	7	1
	MCP-1 / CCL2
		BL/6 WT								hACE2
	Mock	9	17.8							17.9	17.8
	2 DPI	17.9	17.9	0	17.9	33.3	17.9	17.9	17.9	47.1	53.6	83.7	60	116.5	126.9	60	156.8
	4 DPI	17.9	9	17.9	17.8	17.9	17.8	47.1	17.8	17.8	17.8	17.8	83.7	47.1	83.7	83.7	53.6
	MIP-1α / CCL3
		BL/6 WT								hACE2
	Mock	1.2	6							3	4.2
	2 DPI	2.3	1.6	1	1.6	3.4	2.1	2.1	4	28.6	24.6	24.3	49.1	44.1	56.6	30.9	58.8
	4 DPI	1.8	2.1	1.2	1.4	1.6	5.7	5	7	7.3	5.7	15	25.2	15	7	20.5	5.9
	MIP-1β / CCL4
		BL/6 WT								hACE2
	Mock	77.9	106.4							77.9	130.5
	2 DPI	77.9	77.9	17.9	0	77.9	17.9	17.9	77.9	77.9	130.5	0	17.9	77.9	106.4	77.9	17.9
	4 DPI	17.9	77.9	77.9	17.9	17.9	0	171.4	0	17.9	17.9	77.9	77.9	17.9	77.9	17.9	0
	RANTES / CCL5
		BL/6 WT								hACE2
	Mock	27.7	52.2							36.1	57.5
	2 DPI	19.2	10.2	10.2	24.9	75.7	24.9	48.3	54.9	60.2	80.9	121	75.7	144.2	182.6	75.7	244.8
	4 DPI	24.9	22	24.9	22	19.2	57.5	46.9	52.2	49.6	38.8	65.4	80.9	78.3	83.4	118.5	73.2
	IP-10 / CXCL10
		BL/6 WT								hACE2
	Mock	3.3	10.2							6.7	13.7
	2 DPI	3.3	6.7	0	3.3	10.2	3.3	17.3	15.5	20.9	20.9	10.2	10.2	29.9	42.8	10.2	20.9
	4 DPI	6.7	3.3	6.7	0	6.7	3.3	24.5	10.2	3.3	10.2	24.5	13.7	13.7	10.2	17.3	6.7
Panel B	MIP-2 / CXCL2
		BL/6 WT								hACE2
	0 DPI	0.5	3.2							0	0
	2 DPI	0.5	0	5.1	0	0.5	0	0	0	0	0	0	0	0	0.5	0	84.9
	4 DPI	0	9.8	0	0	0	0	13.7	0	23.6	37.7	0	0	0	3.2	0	0
	MCP-1 / CCL2
		BL/6 WT								hACE2
	Mock	9	17.9							13.5	9
	2 DPI	9	9	9	9	17.9	9	9	0	9	9	9	0	9	17.9	9	147
	4 DPI	9	33.3	0	9	9	17.9	33.3	17.9	83.7	83.7	0	9	17.9	17.8	9	17.9
	MIP-1α / CCL3
		BL/6 WT								hACE2
	Mock	0.2	0.8							0.2	0
	2 DPI	0	0.6	0.8	0	0.4	0	0.2	0	0	0.2	0.2	0.2	0.2	2.3	0	28.9
	4 DPI	0	1.2	0	0	0	0	3	0	14.8	5.7	0	1	0.2	4.2	0	0.2
	MIP-1β / CCL4
		BL/6 WT								hACE2
	Mock	17.9	17.9							17.9	17.9
	2 DPI	39.1	77.9	17.9	0	17.9	17.9	77.9	17.9	0	17.9	17.9	0	17.9	17.9	0	77.9
	4 DPI	17.9	17.9	0	0	17.9	77.9	77.9	17.9	77.9	17.9	0	17.9	17.9	17.9	17.9	17.9
	RANTES / CCL5
		BL/6 WT								hACE2
	Mock	13.3	44.2							7.1	7.1
	2 DPI	5.5	20.6	10.2	0.4	16.2	0.2	16.2	3.8	0.4	7.1	3.8	0.2	3.8	13.3	3.8	169.5
	4 DPI	2.1	71.9	7.1	0.2	0.2	19.2	88.5	5.5	152.7	157.5	0.2	10.2	3.8	68	0.2	7.1
	IP-10 / CXCL10
		BL/6 WT								hACE2
	Mock	3.3	0							3.3	0
	2 DPI	3.3	3.3	0	0	6.7	3.3	3.3	0	3.3	3.3	0	0	0	10.2	3.3	13.7
	4 DPI	0	1.6	0	0	1.6	6.7	6.7	0	10.2	6.7	0	0	0	3.3	0	0

## Sheet: Figure S4
Panel A		TNF
		BL/6 WT								hACE2
	Mock	1.1	2							1.1	3.7
	2 DPI	1.1	1.4	0.6	2	2	1.1	4.9	5.6	1.6	2	1.1	1.6	4.5	7.1	1.6	4.1
	4 DPI	0.6	2	1.1	0.6	2	1.6	3.3	1.1	1.1	1.6	5.6	2.5	1.6	1.6	2.9	1.6
		IL-6
		BL/6 WT								hACE2
	Mock	84.4	78.8							42.1	85.6
	2 DPI	69.6	275.8	190.2	180.2	120.7	58.2	124	678	53.6	81	74.2	59.4	195.8	278.1	90.1	193.6
	4 DPI	60.5	121.8	139.8	30.6	75.3	76.5	288	96.9	133.1	104.8	202.5	67.4	87.9	53.6	134.2	62.8
		IL-1β / IL-1F2
		BL/6 WT								hACE2
	Mock	889.9	1582.9							979.6	1582.9
	2 DPI	203.5	737.5	482.9	515.6	1722.2	2269.3	580.3	1357.1	203.5	737.5	482.9	515.6	1722.2	2269.3	580.3	1357.1
	4 DPI	449.7	482.9	1498.7	382.3	1038.7	829.4	1155.8	1068.1	737.5	580.3	2592.2	515.6	768.3	515.6	515.6	449.7
		IFN-α
		BL/6 WT								hACE2
	Mock	0	0							0	0
	2 DPI	0	0	0	0	0	0	0	0	0	0	0	0	0	0	0	0
	4 DPI	0	0	0	0	0	0	0	0	0	0	0	0	0	0	0	0
		IFN-λ
		BL/6 WT								hACE2
	Mock	76.988	107.148							25.416	107.184
	2 DPI	57.408	90.052	36.306	85.744	27.406	46.072	78.272	64.952	28.908	39.576	54.346	54.288	91.498	78.442	27.406	43.068
	4 DPI	44.666	36.392	111.426	30.898	31.13	27.406	153.82	57.458	31.13	111.43	114.256	48.022	38.074	21.692	54.364	52.79
		IL-17 / IL-17A
		BL/6 WT								hACE2
	Mock	7.9	7.9							0	6.2
	2 DPI	0	1.3	0	1.3	0	0	2.9	6.2	0	0	0	2.9	6.2	4.5	1.3	0
	4 DPI	2.9	0.5	9.6	0	0	2.9	7.9	1.3	1.3	2.9	11.4	1.3	0	0	2	0
		IL-27
		BL/6 WT								hACE2
	Mock	203.4	122.2							73.5	118.2
	2 DPI	78.7	143.8	103.2	126.2	120.2	77.7	144.8	317.3	48.1	120.2	100.2	72.5	269.7	292.7	92.1	124.2
	4 DPI	79.8	71.5	219.4	56.7	133.1	108.2	402.7	124.2	106.2	147.7	355.3	112.2	102.2	65.2	92.1	88
		IL-12p70
		BL/6 WT								hACE2
	Mock	3.5	26.9							0.2	26.9
	2 DPI	7.5	11.3	3.6	3.6	19.1	3.5	15.2	58.5	0.2	0.2	0.2	0.2	34.8	34.8	26.9	19.1
	4 DPI	3.6	0.2	11.3	0	3.6	11.3	42.7	3.6	11.3	0	3.6	0.2	0.2	0	3.6	0.2
		IL-2
		BL/6 WT								hACE2
	Mock	0.8	1.5							1.5	3.4
	2 DPI	0.1	2.2	0	0.1	4.5	0.1	5.3	7.7	0.1	1.5	0	0.1	5.3	13.4	1.5	3
	4 DPI	1.5	0.1	1.5	0.1	0.4	0.1	6.9	0.8	0.8	0.8	7.3	0.8	0.8	0.8	1.5	0
		IFN-γ
		BL/6 WT								hACE2
	Mock	18.3	21.3							24.2	36.6
	2 DPI	0.9	8.4	11.9	18.3	24.2	6.5	45.7	48.2	4.6	8.4	11.9	10.2	36.6	43.2	15.1	21.3
	4 DPI	13.5	6.5	24.2	4.6	13.5	15.1	50.7	15.1	11.9	15.1	58	13.5	18.3	4.6	18.3	8.4
		IL-4
		BL/6 WT								hACE2
	Mock	55.5	98							47	106.6
	2 DPI	30.3	55.5	38.7	72.4	141.1	22.1	228.2	449.5	30.3	63.9	34.5	55.5	342.8	674	63.9	193.2
	4 DPI	38.7	47	123.8	22.1	55.5	80.9	201.9	72.4	80.9	98	378.3	63.9	80.9	47	72.4	30.3
		IL-13
		BL/6 WT								hACE2
	Mock	190	344.7							131.9	289.6
	2 DPI	138.8	317.1	303.3	337.8	490.1	118.3	685	1460.9	138.8	282.7	220.8	145.6	985.9	1676.3	227.7	566.6
	4 DPI	152.4	125.1	549.2	70.9	275.8	214	765.3	351.6	379.3	275.8	1344.5	214	268.9	145.6	166	145.6
		IL-33
		BL/6 WT								hACE2
	Mock	1238.3	6405.5							5489.5	5898.7
	2 DPI	2241	704.5	1660.1	1564.5	7530.3	1280.1	2546.5	1301	446.5	989.5	927.9	989.5	1427.1	4772	1154.9	4177.6
	4 DPI	3153.9	1416.6	2546.5	1532.7	2524.6	4382.6	2024.5	5048.6	1154.9	1082.4	3545	1511.6	2046.1	1385	2024.5	1217.4
		IL-10
		BL/6 WT								hACE2
	Mock	5.5	10.3							5.5	15.3
	2 DPI	2.3	6.5	1.9	14.3	12.3	4.1	34.3	69.9	2.8	6.9	3.7	7.4	44.1	103.6	12.3	23.6
	4 DPI	5.5	5.5	12.3	3.7	9.4	9.4	20.5	7.4	7.4	9.4	58.6	7.4	11.3	8.4	10.3	5.5
Panel B		TNF
		BL/6 WT								hACE2
	Mock	1.1	0.6							0.6	0.6
	2 DPI	0.6	1.6	0	0	0.6	0	0.6	0	0.6	0.3	0.6	1.1	0	2	0.6	3.3
	4 DPI	0	0.6	0	0	0	4.1	2	0.6	3.3	1.6	0.3	0	0	1.1	0	0
		IL-6
		BL/6 WT								hACE2
	Mock	55.9	60.5							68.5	65.1
	2 DPI	61.6	225.9	32.9	46.7	108.2	46.7	142	11.8	25.9	49	60.5	67.4	62.8	225.9	87.9	333.3
	4 DPI	46.7	32.9	37.5	28.2	30.6	167.8	135.3	43.3	459.8	39.8	21.2	44.4	32.9	60.5	30.6	30.6
		IL-1β / IL-1F2
		BL/6 WT								hACE2
	Mock	919.9	449.7							737.5	737.5
	2 DPI	382.3	1068.1	277.2	203.5	612.2	240.9	482.9	82.7	125	240.9	548.1	347.9	125	1694.4	416.2	2458
	4 DPI	125	82.7	82.7	125	82.7	3284.3	1526.8	82.7	3363.8	277.2	165.1	36	277.2	382.3	125	82.7
		IFN-α
		BL/6 WT								hACE2
	Mock	0	0							0	0
	2 DPI	0	0	0	0	0	0	0	0	0	0	0	0	0	0	0	0
	4 DPI	0	0	0	0	0	0	0	0	0	0	0	0	0	0	0	0
		IFN-λ
		BL/6 WT								hACE2
	Mock	14.482	10.751							27.219	28.678
	2 DPI	32.95	50.387	16.227	0	58.141	0	34.345	0	12.664	0	16.227	22.705	0	56.855	3.901	38.461
	4 DPI	0	21.145	10.751	3.901	0	47.776	16.227	0	31.542	21.145	0	0	0	14.482	0	0
		IL-17 / IL-17A
		BL/6 WT								hACE2
	Mock	0	0							0	1.3
	2 DPI	0	4.5	0	0	1.3	0	0	0	0	0	0.5	0	0	2.9	1.3	11.4
	4 DPI	0	0	0	0	0	9.6	1.3	0	20.4	0	0	0	0	0	0	0
		IL-27
		BL/6 WT								hACE2
	Mock	118.2	128.1							134	127.1
	2 DPI	124.2	255.8	98.2	90	261.4	64.1	188.2	6.6	50.3	60.9	116.2	125.2	71.5	548.6	100.2	297.2
	4 DPI	71.5	43.8	71.5	55.6	23.6	363.4	285.3	71.5	406.3	83.9	67.3	23.6	41.6	172.9	58.8	43.8
		IL-12p70
		BL/6 WT								hACE2
	Mock	0	0							0	0.2
	2 DPI	0	0.2	0	0	11.3	0	0	0	0	0.2	0	0	0	0.2	0	3.6
	4 DPI	0	0	0	0	0.2	0.2	3.6	0	34.8	0	0	0	0	0	0	0
		IL-2
		BL/6 WT								hACE2
	Mock	0	0							0.1	0
	2 DPI	0	0	0	0	1.9	0	0	0	0	0	0	0	0	1.5	0	4.5
	4 DPI	0	0	0	0	0	3.7	0	0	6.1	0	0	0	0	0	0	0
		IFN-γ
		BL/6 WT								hACE2
	Mock	11.9	4.6							8.4	11.9
	2 DPI	0	4.6	0	0.9	11.9	4.6	4.6	8.4	4.6	0	4.6	4.6	4.6	11.9	8.4	15.1
	4 DPI	0	0.9	4.6	0	6.5	29.9	10.2	8.4	15.1	8.4	4.6	10.2	0	4.6	0	0.9
		IL-4
		BL/6 WT								hACE2
	Mock	47	30.3							30.3	47
	2 DPI	13.9	89.4	5.8	0	22.1	13.9	30.3	5.8	5.8	5.8	13.9	5.8	5.8	158.4	30.3	263.3
	4 DPI	0	0	13.9	0	0	115.2	63.9	5.8	494.2	1.9	0	5.8	5.8	13.9	0	0
		IL-13
		BL/6 WT								hACE2
	Mock	159.2	70.9							138.8	200.2
	2 DPI	131.9	559.6	70.9	77.7	145.6	98	214	10.8	44.1	84.4	179.7	77.7	44.1	915.8	193.4	961.3
	4 DPI	47.4	24	37.4	14.1	17.4	943.8	279.2	24	1453.8	84.4	57.5	24	77.7	101.4	44.1	37.4
		IL-33
		BL/6 WT								hACE2
	Mock	282.8	235.7							273.3	330.4
	2 DPI	198.4	143.4	21.9	72.3	217	273.3	125.4	0	38.3	55.1	72.3	125.4	72.3	273.3	161.6	368.9
	4 DPI	38.3	55.1	46.7	55.1	72.3	14	125.4	143.4	407.6	107.5	21.9	0	89.8	107.5	21.9	21.9
		IL-10
		BL/6 WT								hACE2
	Mock	7.9	1							5.5	6.5
	2 DPI	2.8	4.6	1.9	1.5	2.8	2.8	1.9	2.8	1	1.9	6.5	0.3	1.5	11.8	4.6	23.6
	4 DPI	0.3	0.3	1.5	0.3	0.3	22.6	2.8	1	41.4	2.8	1.9	1	1	1.5	0.3	0.3

## Sheet: Figure S5
Panel A
	MIP-2 / CXCL2
	Mock	0	1.61
	6 DPI	9.88	22.31	7.14	25.49	17.47	23.1
	MCP-1 / CCL2
	Mock	16.37	0
	6 DPI	3643.21	8527.79	2926.05	6214.59	7830.15	6989.87
	MIP-1α / CCL3
	Mock	3.07	1.12
	6 DPI	2637.36	3333.23	1398.82	2400.34	3696.93	3151.11
	MIP-1β / CCL4
	Mock	0	0
	6 DPI	743.98	4610.41	427.21	1274.27	1638.42	731.78
	RANTES / CCL5
	Mock	23.37	12.38
	6 DPI	2335.63	2814.47	876.56	1466.11	3436.36	2504.39
	IP-10 / CXCL10
	Mock	0	0
	6 DPI	3613.7	7998.1	2818.26	3660.46	7236.26	8063.14
Panel B
	TNF
	Mock	1.74	0.75
	6 DPI	6.56	181.78	5.16	44.47	10.05	10.05
	IL-6
	Mock	11.46	10.06
	6 DPI	35.95	409.1	33.49	262.82	48.02	68.99
	IL-1β / IL-1F2
	Mock	420.16	354.04
	6 DPI	483.78	777.53	387.45	514.82	452.25	605.37
	IFN-α
	Mock	0	0
	6 DPI	31.204	10.096	4.798	10.582	21.122	22.738
	IFN-λ
	Mock	846.02	670.564
	6 DPI	1045.02	1086.96	706.586	855.588	573.59	591.016
	IL-17 / IL-17A
	Mock	13.27	15.94
	6 DPI	21.27	21.27	15.94	18.61	17.28	18.61
	IL-27
	Mock	79.29	74.94
	6 DPI	130.99	177.72	92.11	108.75	138.93	132.98
	IL-12p70
	Mock	42.2	19.79
	6 DPI	115.22	179.96	60.31	78.54	110.62	170.68
	IL-2
	Mock	3.75	2.83
	6 DPI	3.75	7.43	4.21	5.59	4.67	6.51
	IFN-γ
	Mock	7.24	0
	6 DPI	9.95	20.47	16.03	14.87	19.39	14.87
	IL-4
	Mock	103.77	103.77
	6 DPI	94.43	150.36	103.77	103.77	113.11	159.66
	IL-13
	Mock	127.39	153.49
	6 DPI	153.49	211.67	140.46	166.47	140.46	205.23
	IL-33
	Mock	1152.35	1941.9
	6 DPI	3764.55	5318.23	3716.15	2642.15	5042.82	4645.38
	IL-10
	Mock	16.38	23.73
	6 DPI	16.38	31.83	16.38	21.52	17.85	34.79

## Sheet: Figure S6
Panel A		IP-10 / CXCL10
		BL/6 WT Female				BL/6 WT Male				hACE2 Female				hACE2 Male
	Mock	9.3				4.1				5.9				4.1
	2 DPI	5.9	4.1	5.9	7.6	7.6	5.9	9.3	4.1	972.3	1531.4	1286.5	7.6	7.6	790.4	411.7	355.1
	4 DPI	4.1	5.9	9.3	7.6	9.3	5.9	5.9	5	293.7	271.3	110.2	39.3	125.3	48.4	159	53
Panel B		IL-12p70
		BL/6 WT Female				BL/6 WT Male				hACE2 Female				hACE2 Male
	Mock	0				14.2				14.2				14.2
	4 DPI	17.2	20.4	14.2	20.4	0	2.3	2.3	8.1	26.6	14.2	33	39.4	17.2	617.3	824.3	837.7
		IL-2
		BL/6 WT Female				BL/6 WT Male				hACE2 Female				hACE2 Male
	Mock	0				1.6				0.9				0
	4 DPI	0.9	3.7	2.3	0.9	0.9	0.2	0.9	3	3.7	4.4	1.6	4.1	0.2	106.1	23.3	277.8
		IL-17
		BL/6 WT Female				BL/6 WT Male				hACE2 Female				hACE2 Male
	Mock	10.6				10.6				9.8				7.6
	4 DPI	15.9	10.6	15.2	12.1	16.7	10.6	13.6	13.6	12.1	6.1	9.8	6.1	6.1	1734.5	9.2	2011.3
		IFN-y
		BL/6 WT Female				BL/6 WT Male				hACE2 Female				hACE2 Male
	Mock	5.4				11.5				6.6				6.6
	4 DPI	17.2	9.1	9.1	22.8	16.1	13.8	11.5	10.3	20.6	11.5	13.8	13.8	18.4	323.7	26	679.7
		IL-4
		BL/6 WT Female				BL/6 WT Male				hACE2 Female				hACE2 Male
	Mock	49.1				73.3				45				24.2
	4 DPI	197.7	197.7	186.2	167	136.1	159.3	159.3	174.7	235.7	167	182.4	220.5	143.9	30.9	19.8	22.6
		IL-13
		BL/6 WT Female				BL/6 WT Male				hACE2 Female				hACE2 Male
	Mock	62.6				125.5				98.4				62.6
	4 DPI	325.4	350.4	344.1	269.5	263.3	312.9	337.9	300.5	400.5	294.3	384.8	457.1	325.4	18.4	12.6	11.5
		IL-33
		BL/6 WT Female				BL/6 WT Male				hACE2 Female				hACE2 Male
	Mock	1087				1535.8				1077.9				2953.4
	4 DPI	1234	312.6	344.8	766	610.8	361.1	426.5	328.7	1459.4	492.8	1215.5	1014.5	443	181.5	15.3	307.8
		IL-10
		BL/6 WT Female				BL/6 WT Male				hACE2 Female				hACE2 Male
	Mock	8.1				10.3				6.9				4.7
	4 DPI	17	12	12.6	15.4	18.1	14.8	15.4	14.2	35.9	19.8	34.8	25.9	21.5	10.6	7.6	9.1

[truncated: 3 more sheets: Figure S7, Figure S8, Figure S9]
